# Supplementary material for: Molecular surveillance for anti-malarial drug resistance and genetic diversity of Plasmodium falciparum after chloroquine and sulfadoxine-pyrimethamine withdrawal in Quibdo, Colombia, 2018
Source: Malar J. 2022 Oct 28;21:306. doi: 10.1186/s12936-022-04328-x (PMC9617338; doi:10.1186/s12936-022-04328-x)
Supplement: Supplementary file 1 — Additional file 1: Table S1. Alleles found in samples from Quibdo, 2018. *Pfmdr1 data is already published (10). Tabular data with the alleles found in crt, dhfr, dphs, and mdr1 genes and 7 neutral microsatellites in 42 samples from Quibdo, Colombia, 2018. Red letter indicates a mutant allele. N/A indicates no allele amplification at that locus. [file 12936_2022_4328_MOESM1_ESM.xlsx]

## Sheet: Additional file 1. Table S1
Alleles found in samples from Quibdo, 2018
Marker Name	Pfcrt					Pfdhfr				Pfdhps			Pfmdr1*					Genotype crt/dhfr/dhps	Haplotype mdr1*	MMG	TA1	POLYα		PFPK2			TA109		2490			C2M34		C3M69		Genetic lineage
Chromosome	7					4				8			5								6	4		12			6		10			2		3
Tandem Repeats																					ATT	ATT		TAA			AAT		TAA			AT		TA
Sample.ID	C72S	V73	M74I	N75E	K76T	N51I	C59R	S108N	I164L	A437G	G/K540A	A581G	N86Y	Y184F	S1034C	N1042D	D1246Y				TA1_1	POLYA_1	POLYA_2	PFPK2_1	PFPK2_2	PFPK2_3	TA109_1	TA109_2	2490_1	2490_2	2490_3	313_1	313_2	383_1	383_2
1	C	V	M	E	T	I	C	N	I	A	K	A	N	F	S	D	D	CVMET/ICNI/AKA	NFSDD	1	172	148				175	160		74			226		124		Ev1 (n 32)
2	C	V	M	E	T	I	C	N	I	A	K	A	N	F	S	D	D		NFSDD		172	148				175	160		74			226		124
3	C	V	M	E	T	I	C	N	I	A	K	A	N	F	S	D	D		NFSDD		172	148				175	160		74			226		124
4	C	V	M	E	T	I	C	N	I	A	K	A	N	F	S	D	D		NFSDD		172	148				175	160		74			226		124
5	C	V	M	E	T	I	C	N	I	A	K	A	N/D								172	148				175	160		74			226		124
6	C	V	M	E	T	I	C	N	I	A	K	A	N	F	S	D	D		NFSDD		172	148				175	160		74			226		124
7	C	V	M	E	T	I	C	N	I	A	K	A	N	F	S	D	D		NFSDD		172	148				175	160		74			226		124
8	C	V	M	E	T	I	C	N	I	A	K	A	N	F	S	D	D		NFSDD		172	148				175	160		74			226		124
9	C	V	M	E	T	I	C	N	I	G	K	A	N	F	S	D	Y	CVMET/ICNI/GKA	NFSDY		172	148				175	160		74			226		124
10	C	V	M	E	T	I	C	N	I	G	K	A	N	F	S	D	Y		NFSDY		172	148				175	160		74			226		124
11	C	V	M	E	T	I	C	N	I	G	K	A	N	F	S	D	Y		NFSDY		172	148				175	160		74			226		124
12	C	V	M	E	T	I	C	N	I	G	K	A	N	F	S	D	Y		NFSDY		172	148				175	160		74			226		124
13	C	V	M	E	T	I	C	N	I	G	K	A	N	F	S	D	Y		NFSDY		172	148				175	160		74			226		124
14	C	V	M	E	T	I	C	N	I	G	K	A	N/D								172	148				175	160		74			226		124
15	C	V	M	E	T	I	C	N	I	G	K	A	N	F	S	D	Y		NFSDY		172	148				175	160		74			226		124
16	C	V	M	E	T	I	C	N	I	G	K	A	N	F	S	D	Y		NFSDY		172	148				175	160		74			226		124
17	C	V	M	E	T	I	C	N	I	G	K	A	N	F	S	D	D		NFSDD		172	148				175	160		74			226		124
18	C	V	M	E	T	I	C	N	I	A	K	A	N	F	S	D	Y	CVMET/ICNI/AKA	NFSDY	2	172	148				175	160		74				236	124
19	C	V	M	E	T	I	C	N	I	A	K	A	N	F	S	D	Y		NFSDY		172	148				175	160		74				236	124
20	C	V	M	E	T	I	C	N	I	A	K	A	N	F	S	D	Y		NFSDY		172	148				175	160		74				236	124
21	C	V	M	E	T	I	C	N	I	A	K	A	N	F	S	D	Y		NFSDY		172	148				175	160		74				236	124
22	C	V	M	E	T	I	C	N	I	A	K	A	N	F	S	D	Y		NFSDY		172	148				175	160		74				236	124
23	C	V	M	E	T	I	C	N	I	A	K	A	N/D								172	148				175	160		74				236	124
24	C	V	M	E	T	I	C	N	I	A	K	A	N	F	S	D	Y		NFSDY		172	148				175	160		74				236	124
25	C	V	M	E	T	I	C	N	I	A	K	A	N	F	S	D	Y		NFSDY		172	148				175	160		74				236	124
26	C	V	M	E	T	I	C	N	I	A	K	A	N	F	S	D	Y		NFSDY		172	148				175	160		74				236	124
27	C	V	M	E	T	I	C	N	I	A	K	A	N	F	S	D	Y		NFSDY		172	148				175	160		74				236	124
28	C	V	M	E	T	I	C	N	I	A	K	A	N	F	S	D	Y		NFSDY		172	148				175	160		74				236	124
29	C	V	M	E	T	I	C	N	I	A	K	A	N	F	S	D	Y		NFSDY		172	148				175	160		74				236	124
30	C	V	M	E	T	I	C	N	I	A	K	A	N	F	S	D	Y		NFSDY		172	148				175	160		74				236	124
31	C	V	M	E	T	I	C	N	I	G	K	A	N	F	S	D	Y	CVMET/ICNI/GKA	NFSDY		172	148				175	160		74				236	124
32	C	V	M	E	T	I	C	N	I	A	K	A	N	F	S	D	Y	CVMET/ICNI/AKA	NFSDY	3	172	148				175	160			75		226		124
33	C	V	M	E	T	I	C	N	I	A	K	A	N	F	S	D	Y	CVMET/ICNI/AKA	NFSDY	6	172	148		160			160				80	226		124		Ev2 (n 7)
34	C	V	M	E	T	I	C	N	I	G	K	A	N	F	S	D	Y	CVMET/ICNI/GKA	NFSDY		172	148		160			160				80	226		124
35	C	V	M	E	T	I	C	N	I	A	K	A	N	F	S	D	Y	CVMET/ICNI/AKA	NFSDY	8	172	148			163		160		74			226			140
36	C	V	M	E	T	I	C	N	I	A	K	A	N	F	S	D	Y		NFSDY		172	148			163		160		74			226			140
37	C	V	M	E	T	I	C	N	I	G	K	A	N	F	S	D	Y	CVMET/ICNI/GKA	NFSDY	7	172	148			163		160		74			226		124
38	C	V	M	E	T	I	C	N	I	G	K	A	N	F	S	D	Y		NFSDY		172	148			163		160		74			226		124
39	C	V	M	E	T	I	C	N	I	G	K	A	N	F	S	D	Y		NFSDY		172	148			163		160		74			226		124
40	C	V	M	E	T	I	C	N	I	G	K	A	N	F	S	D	D	CVMET/ICNI/GKA	NFSDD	4	172	148				175	160				80	226		124
41	C	V	M	E	T	I	C	N	I	G	K	A	N	F	S	D	Y		NFSDY		172	148				175	160				80	226		124
42	C	V	M	E	T	I	C	N	I	G	K	A	N	F	S	D	Y	CVMET/ICNI/GKA	NFSDY	9	172		154	160			160		74			226			140
